# Supplementary material for: Plants Drive Microbial Biomass and Composition but Not Diversity to Promote Ecosystem Multifunctionality in Karst Vegetation Restoration
Source: Microorganisms. 2025 Mar 4;13(3):590. doi: 10.3390/microorganisms13030590 (PMC11945124; doi:10.3390/microorganisms13030590)
Supplement: Supplementary file 1 [file microorganisms-13-00590-s001.zip]

Archive with 1 entries (1 files):
- microorganisms-3490333-supplementary.pdf
